# Supplementary material for: Development of a CAPS Marker and a LAMP Assay for Rapid Detection of Xylella fastidiosa Subsp. multiplex and Differentiation from X. fastidiosa Subsp. fastidiosa on Blueberry
Source: Int J Mol Sci. 2022 Feb 9;23(4):1937. doi: 10.3390/ijms23041937 (PMC8876805; doi:10.3390/ijms23041937)
Supplement: Supplementary file 1 [file ijms-23-01937-s001.zip]

Archive with 1 entries (1 files):
- ijms-1536081-supplementary.pdf
